# Supplementary material for: Leveraging Large Language Models for High-Quality Lay Summaries: Efficacy of ChatGPT-4 with Custom Prompts in a Consecutive Series of Prostate Cancer Manuscripts
Source: Curr Oncol. 2025 Feb 11;32(2):102. doi: 10.3390/curroncol32020102 (PMC11854015; doi:10.3390/curroncol32020102)
Supplement: Supplementary file 1 [file curroncol-32-00102-s001.zip]

Archive with 1 entries (1 files):
- curroncol-3418396-supplementary-proofread.pdf
